# Supplementary material for: Daunomycin Nanocarriers with High Therapeutic Payload for the Treatment of Childhood Leukemia
Source: Pharmaceutics. 2025 Sep 22;17(9):1236. doi: 10.3390/pharmaceutics17091236 (PMC12473718; doi:10.3390/pharmaceutics17091236)
Supplement: Supplementary file 1 [file pharmaceutics-17-01236-s001.zip]

Archive with 1 entries (1 files):
- pharmaceutics-3850851-supplementary.pdf
